# Supplementary material for: Association of Helicobacter pylori as an Extragastric Reservoir in the Oral Cavity with Oral Diseases in Patients with and Without Gastritis—A Systematic Review
Source: Microorganisms. 2025 Aug 21;13(8):1955. doi: 10.3390/microorganisms13081955 (PMC12388271; doi:10.3390/microorganisms13081955)
Supplement: Supplementary file 1 [file microorganisms-13-01955-s001.zip]

Archive with 1 entries (1 files):
- microorganisms-3776844-supplementary.pdf
